# Supplementary material for: Massive open online courses in health sciences from Latin American institutions: A need for improvement?
Source: F1000Res. 2017 Jun 19;6:940. [Version 1] doi: 10.12688/f1000research.11626.1 (PMC5499794; doi:10.12688/f1000research.11626.1)
Supplement: Massive open online courses in health sciences from Latin American institutions in 2016 [file f1000research-6-12557-s0000.tgz]

Archive with 1 entries (1 files):
- 215d553b-40b6-426c-9e07-7632eb3a4963_Dataset_1.xlsx
