# Supplementary material for: Massive open online courses in health sciences from Latin American institutions: A need for improvement?
Source: F1000Res. 2017 Jun 19;6:940. [Version 1] doi: 10.12688/f1000research.11626.1 (PMC5499794; doi:10.12688/f1000research.11626.1)
Supplement: Massive open online courses in health sciences from Latin American institutions in 2016 [file f1000research-6-12557-s0000.tgz › 215d553b-40b6-426c-9e07-7632eb3a4963_Dataset_1.xlsx]

## Sheet: Hoja1
Platform	n_Univ_latinoamericanas	n_Institutions	University	Country	Languaje	QS University Ranking	H-index	Subject 1	Subject 2	Subject 3	n_Instructors	H-Index	n_Courses	n_Courses in Health Sciences	Health Sciences Course (Si/No)	Social Media (Yes/No)
Coursera	10	143	Pontificia Universidad Católica de Chile	Chile	Español	0	160						8	0	No	Yes
			Tecnológico de Monterrey	Mexico	Español	1	71						33	0	No
			Universidade Estadual de Campinas	Brasil	Portugues	0	66						9	0	No
			Universidad Nacional Autónoma de México	Mexico	Español	0	68	La soluciòn del conflicto etico			1	4	29	1	Yes
			Universidad de Chile	Chile	Español	1	128						2	0	No
			Universidade de São Paulo	Brasil	Portugues	0	33						3	0	No
			Universidad de los Andes	Colombia	Español	1	92						14	0	No
			Fundação Lemann	Brasil	Portugues	5							4	0
			Insper	Brasil	Portugues	5	5						2	0
			Instituto Tecnológico de Aeronáutica	Brasil	Portugues	5	56						11	0
Canvas	0	137	0	0	0	0	0	0	0	0		0	0	0	No	No
edX	3	86	Ministerio de Salud Mexico	Mexico	Español	5		Biologia humana	ETV: Paludismo, dengue, chikungunya		1 per course (2 total)	1 , 17	12	2	Yes	Yes
			La Pontificia Universidad Javeriana	Colombia	Español	2	64	Adherencia al tratamiento de pacientes con enfermedad crónica			1	1	6	1	Yes
			Universidad Galileo	Guatemala	Español	5	1						3	0
Miriada X	28	61	Universidad ESAN	Peru	Español	5	2						2	0	No	Yes
			Universidad Católica de Santo Toribio Mogrovejo	Peru	Español	5	1						1	0	No
			Universidad Tecnológica Nacional	Argentina	Español	4	40						2	0	No
			Universidad Francisco de Gavidia	El Salvador	Español	5	1						2	0	No
			Universidad de Ciencias Empresariales y Sociales	Argentina	Español	5	3						1	0	No
			Universidade de Blumenau	Brasil	Portugues	5	31						1	0	No
			Universidad de Puerto Rico	Puerto Rico	Español	4	37						1	0	No
			Universidad de Santiago de Chile	Chile	Español	2	91						1	0	No
			Universidad de San Martín de Porres	Peru	Español	5	15						2	0	No
			Universidad Anáhuac	Mexico	Español	3	28	Introducción al quirófano				0	3	1	Yes
			Pontifícia Universidade Católica do Rio Grande do Sul	Brasil	Portugues	4	89						4	0	No
			Universidad Nacional del Nordeste	Argentina	Español	5	35						1	0	No
			Universidad EAFIT	Colombia	Español	5	26						1	0	No
			Universidad de Quilmes	Argentina	Español	5	47						1	0	No
			Universidad Blas Pascal	Argentina	Español	5	2						3	0	No
			Universidad de Ibagué	Colombia	Español	5	4						1	0	No
			UNIMINUTO	Colombia	Español	5	1						2	0	No
			Universidad Tecnológica de Pereira	Colombia	Español	5	24						1	0	No
			Universidad de Celaya	Mexico	Español	5	0	Alimentación saludable			3	no, 0, no	2	1	Yes
			Universidad Ricardo Palma	Peru	Español	5	15						1	0	No
			Universidad Autónoma de Occidente	Colombia	Español	5	5						1	0	No
			Universidade Anhembi Morumbi	Brasil	Portugues	5	11						2	0	No
			Universidad Abierta para Adultos	Republica dominicana	Español	5							2	0	No
			National University College	Puerto Rico	Español	5							1	0	No
			Universidad de Palermo	Argentina	Español	5	22						1	0	No
			Universidad Nacional Autónoma de México	Mexico	Español	0	68						1	0	No
			Universidad de Vale do Rio dos Sinos	Brasil	Portugues	5	49						1	0	No
			Universidad Politécnica de Cartagena	Colombia	Español	5	72						4	0	No
future learn	1	55	Universidad de los Andes	Colombia	Español	1	92						3	0	No	Yes
Blackboard	5	87	ESAMC	Brasil	Portugues	5							1	0	No	No
			Associação Escola Superior de Propaganda e Marketing	Brasil	Portugues	5							7	0	No
			Universidad EAN	Colombia	Español	5							4	0	No
			Fundacion Universitaria Catolica del Norte	Colombia	Español	5							6	0	No
			Universidad de las Américas Puebla	Mexico	Español	4	53						2	0	No
novoEd	0	45	0	0	0	0	0	0	0	0		0	0	0	No	Yes
Iversity	0	32	0	0	0	0	0	0	0	0		0	0	0	No	Yes
						CODE= UNIVERSITY RANKING
						0= 1-200
						1= 201-400
						2= 401-600
						3= 601-700
						4=701 or more
						5= Doesn´t appear on QS World University ranking
